# Supplementary material for: Comparative Transcriptomic Analysis of Chlorophyll Metabolism in Broccoli Under Preharvest 1-MCP Application Versus Pre-Cooling Combined with Cold Chain Storage
Source: Foods. 2026 May 12;15(10):1688. doi: 10.3390/foods15101688 (PMC13205192; doi:10.3390/foods15101688)
Supplement: Supplementary file 1 [file foods-15-01688-s001.zip › Supplementary Table S1.xlsx]

## Sheet: Annotation information of DEGs
#ID	gene_name	CG-0-1_CG-0-2_CG-0-3_vs_CG-1-1_CG-1-2_CG-1-3_DESeq2_FDR	CG-0-1_CG-0-2_CG-0-3_vs_CG-1-1_CG-1-2_CG-1-3_DESeq2_log2FC	CG-0-1_CG-0-2_CG-0-3_vs_CG-1-1_CG-1-2_CG-1-3_DESeq2_(FDR_0.05_FC_2)_regulated	CG-0-1_CG-0-2_CG-0-3_vs_MG-1-1_MG-1-2_MG-1-3_DESeq2_FDR	CG-0-1_CG-0-2_CG-0-3_vs_MG-1-1_MG-1-2_MG-1-3_DESeq2_log2FC	CG-0-1_CG-0-2_CG-0-3_vs_MG-1-1_MG-1-2_MG-1-3_DESeq2_(FDR_0.05_FC_2)_regulated	CG-0-1_CG-0-2_CG-0-3_vs_PG-1-1_PG-1-2_PG-1-3_DESeq2_FDR	CG-0-1_CG-0-2_CG-0-3_vs_PG-1-1_PG-1-2_PG-1-3_DESeq2_log2FC	CG-0-1_CG-0-2_CG-0-3_vs_PG-1-1_PG-1-2_PG-1-3_DESeq2_(FDR_0.05_FC_2)_regulated	COG_class	COG_class_annotation	GO_annotation	KEGG_annotation	KEGG_pathway_annotation	KOG_class	KOG_class_annotation	Pfam_annotation	Swiss_Prot_annotation	eggNOG_class	eggNOG_class_annotation	NR_annotation
BolC1t01217H.gene	BolC1t01217H.gene	1.02203353851853e-41	-1.40575	down	5.03223708190961e-46	-1.47267	down	0.774233609031867	0.0411845107261393	normal	[H]	Coenzyme transport and metabolism	Molecular Function: ATP binding (GO:0005524);; Cellular Component: cell wall (GO:0005618);; Cellular Component: chloroplast stroma (GO:0009570);; Biological Process: response to cytokinin (GO:0009735);; Cellular Component: magnesium chelatase complex (GO:0010007);; Biological Process: photosynthesis (GO:0015979);; Biological Process: chlorophyll biosynthetic process (GO:0015995);; Molecular Funct…	K03405|0|bna:106375607|K03405 magnesium chelatase subunit I [EC:6.6.1.1] | (RefSeq) CH42.2; magnesium-chelatase subunit ChlI-1, chloroplastic	Porphyrin and chlorophyll metabolism (ko00860)	--	--	Magnesium chelatase, subunit ChlI;; MCM2/3/5 family;; AAA domain (dynein-related subfamily);; Sigma-54 interaction domain	Magnesium-chelatase subunit ChlI-1, chloroplastic OS=Arabidopsis thaliana OX=3702 GN=CHLI1 PE=1 SV=1	H	Coenzyme transport and metabolism	PREDICTED: magnesium-chelatase subunit ChlI-1, chloroplastic [Brassica oleracea var. oleracea]
BolC1t01979H.gene	BolC1t01979H.gene	1.06302729464383e-38	-1.94966	down	1.65053822261337e-17	-0.781352	normal	1.20234375761944e-06	0.469884837279005	normal	[H]	Coenzyme transport and metabolism	Cellular Component: chloroplast thylakoid membrane (GO:0009535);; Biological Process: chlorophyll biosynthetic process (GO:0015995);; Cellular Component: chloroplast membrane (GO:0031969);; Biological Process: methylation (GO:0032259);; Molecular Function: magnesium protoporphyrin IX methyltransferase activity (GO:0046406);;	K03428|0|bna:106346558|K03428 magnesium-protoporphyrin O-methyltransferase [EC:2.1.1.11] | (RefSeq) magnesium protoporphyrin IX methyltransferase, chloroplastic-like	Porphyrin and chlorophyll metabolism (ko00860)	[H]	Coenzyme transport and metabolism	Magnesium-protoporphyrin IX methyltransferase C-terminus;; Methyltransferase domain;; Methyltransferase domain;; Methyltransferase domain;; Methyltransferase domain;; Methyltransferase domain;; Methyltransferase small domain;; Ribosomal protein L11 methyltransferase (PrmA)	Magnesium protoporphyrin IX methyltransferase, chloroplastic OS=Arabidopsis thaliana OX=3702 GN=CHLM PE=1 SV=1	H	Coenzyme transport and metabolism	magnesium protoporphyrin IX methyltransferase, chloroplastic [Brassica napus]
BolC1t02306H.gene	BolC1t02306H.gene	4.09302924465683e-28	-1.38012	down	1.68594217975007e-30	-1.55719	down	0.000755127102100495	0.407810476702155	normal	[IQR]	Lipid transport and metabolism;; Secondary metabolites biosynthesis, transport and catabolism;; General function prediction only	Molecular Function: protein binding (GO:0005515);; Molecular Function: zinc ion binding (GO:0008270);; Cellular Component: chloroplast thylakoid membrane (GO:0009535);; Cellular Component: chloroplast outer membrane (GO:0009707);; Biological Process: response to ethylene (GO:0009723);; Biological Process: photosynthesis (GO:0015979);; Biological Process: chlorophyll biosynthetic process (GO:00159…	K00218|0|bna:106376104|K00218 protochlorophyllide reductase [EC:1.3.1.33] | (RefSeq) protochlorophyllide reductase B, chloroplastic	Porphyrin and chlorophyll metabolism (ko00860)	[Q]	Secondary metabolites biosynthesis, transport and catabolism	short chain dehydrogenase;; Enoyl-(Acyl carrier protein) reductase;; KR domain	Protochlorophyllide reductase B, chloroplastic OS=Arabidopsis thaliana OX=3702 GN=PORB PE=1 SV=3	S	Function unknown	PREDICTED: protochlorophyllide reductase B, chloroplastic [Brassica oleracea var. oleracea]
BolC1t02539H.gene	BolC1t02539H.gene	1.63267014069872e-149	3.21150824635845	up	2.64895704114448e-112	3.01658885413216	up	2.04250894037789e-38	1.31078509409096	up	[HR]	Coenzyme transport and metabolism;; General function prediction only	Cellular Component: cytosol (GO:0005829);; Biological Process: leaf senescence (GO:0010150);; Biological Process: chlorophyll a catabolic process (GO:0033310);; Molecular Function: pheophoridase activity (GO:0035560);; Molecular Function: protein homodimerization activity (GO:0042803);; Biological Process: demethylation (GO:0070988);; Molecular Function: methyl indole-3-acetate esterase activity …	K13544|0|bna:106434995|K13544 pheophorbidase [EC:3.1.1.82] | (RefSeq) pheophorbidase-like	Porphyrin and chlorophyll metabolism (ko00860)	--	--	alpha/beta hydrolase fold;; Alpha/beta hydrolase family;; Serine aminopeptidase, S33	Pheophorbidase OS=Raphanus sativus OX=3726 GN=PPD PE=1 SV=1	I	Lipid transport and metabolism	PREDICTED: pheophorbidase [Brassica oleracea var. oleracea]
BolC1t03172H.gene	BolC1t03172H.gene	0.0177670048435629	-0.607118	down	0.000237697975873906	-0.99207	normal	0.609502310130428	0.133724001530807	normal	[H]	Coenzyme transport and metabolism	Biological Process: protoporphyrinogen IX biosynthetic process (GO:0006782);; Biological Process: response to oxidative stress (GO:0006979);; Molecular Function: glutamyl-tRNA reductase activity (GO:0008883);; Cellular Component: chloroplast (GO:0009507);; Biological Process: chlorophyll biosynthetic process (GO:0015995);; Molecular Function: NADP binding (GO:0050661);; Biological Process: oxidat…	K02492|0|brp:103874126|K02492 glutamyl-tRNA reductase [EC:1.2.1.70] | (RefSeq) glutamyl-tRNA reductase 2, chloroplastic-like	Porphyrin and chlorophyll metabolism (ko00860)	--	--	Glutamyl-tRNAGlu reductase, N-terminal domain;; Shikimate / quinate 5-dehydrogenase	Glutamyl-tRNA reductase 2, chloroplastic OS=Arabidopsis thaliana OX=3702 GN=HEMA2 PE=2 SV=2	H	Coenzyme transport and metabolism	PREDICTED: glutamyl-tRNA reductase 2, chloroplastic-like isoform X1 [Brassica rapa]
BolC1t03382H.gene	BolC1t03382H.gene	2.16988804508762e-75	2.19986327516333	up	6.61878069050634e-157	2.6191889281273	up	0.490167049851329	-0.0903123	normal	[PR]	Inorganic ion transport and metabolism;; General function prediction only	Cellular Component: mitochondrion (GO:0005739);; Cellular Component: cytosol (GO:0005829);; Biological Process: cell death (GO:0008219);; Molecular Function: 1-aminocyclopropane-1-carboxylate deaminase activity (GO:0008660);; Cellular Component: chloroplast thylakoid membrane (GO:0009535);; Biological Process: ethylene biosynthetic process (GO:0009693);; Cellular Component: chloroplast inner memb…	K13071|0|bna:106428557|K13071 pheophorbide a oxygenase [EC:1.14.15.17] | (RefSeq) pheophorbide a oxygenase, chloroplastic	Porphyrin and chlorophyll metabolism (ko00860)	--	--	Pheophorbide a oxygenase;; Rieske [2Fe-2S] domain	Pheophorbide a oxygenase, chloroplastic OS=Arabidopsis thaliana OX=3702 GN=PAO PE=1 SV=1	P	Inorganic ion transport and metabolism	PREDICTED: pheophorbide a oxygenase, chloroplastic [Brassica oleracea var. oleracea]
BolC1t03562H.gene	BolC1t03562H.gene	2.14043312076073e-49	-1.53367	down	1.12670104557449e-43	-1.46531	down	5.12981796853234e-05	0.390194001712041	normal	[H]	Coenzyme transport and metabolism	Molecular Function: protein binding (GO:0005515);; Biological Process: protoporphyrinogen IX biosynthetic process (GO:0006782);; Molecular Function: glutamyl-tRNA reductase activity (GO:0008883);; Biological Process: response to light stimulus (GO:0009416);; Biological Process: chlorophyll biosynthetic process (GO:0015995);; Cellular Component: chloroplast membrane (GO:0031969);; Cellular Compone…	K02492|0|bna:106376666|K02492 glutamyl-tRNA reductase [EC:1.2.1.70] | (RefSeq) glutamyl-tRNA reductase 1, chloroplastic-like	Porphyrin and chlorophyll metabolism (ko00860)	--	--	Shikimate / quinate 5-dehydrogenase;; Glutamyl-tRNAGlu reductase, N-terminal domain;; Glutamyl-tRNAGlu reductase, dimerisation domain;; NADP oxidoreductase coenzyme F420-dependent;; NAD binding domain of 6-phosphogluconate dehydrogenase;; Ornithine cyclodeaminase/mu-crystallin family	Glutamyl-tRNA reductase 1, chloroplastic OS=Arabidopsis thaliana OX=3702 GN=HEMA1 PE=1 SV=2	H	Coenzyme transport and metabolism	PREDICTED: glutamyl-tRNA reductase 1, chloroplastic [Brassica oleracea var. oleracea]
BolC2t10478H.gene	BolC2t10478H.gene	7.18261378790687e-15	1.19915156129702	up	3.18033904650025e-42	2.52314373389497	up	0.87471481751339	-0.0775451	normal	--	--	Biological Process: chlorophyll catabolic process (GO:0015996);; Cellular Component: chloroplast membrane (GO:0031969);; Molecular Function: chlorophyllase activity (GO:0047746);; Molecular Function: pheophytinase b activity (GO:0102293);;	K08099|5.39643e-96|bna:106451729|K08099 chlorophyllase [EC:3.1.1.14] | (RefSeq) chlorophyllase-2, chloroplastic	Porphyrin and chlorophyll metabolism (ko00860)	--	--	Chlorophyllase;; Chlorophyllase enzyme;; Platelet-activating factor acetylhydrolase, isoform II	Chlorophyllase-2, chloroplastic OS=Arabidopsis thaliana OX=3702 GN=CLH2 PE=1 SV=1	S	Function unknown	BnaAnng28520D, partial [Brassica napus]
BolC2t10484H.gene	BolC2t10484H.gene	1.8976544555784e-248	1.640831600932075	up	7.88773496906614e-08	-1.89713	down	8.08642632541554e-07	-1.72358	down	[T]	Signal transduction mechanisms	Biological Process: chlorophyll catabolic process (GO:0015996);; Cellular Component: chloroplast membrane (GO:0031969);; Molecular Function: chlorophyllase activity (GO:0047746);; Molecular Function: pheophytinase b activity (GO:0102293);;	K08099|0|bna:106451729|K08099 chlorophyllase [EC:3.1.1.14] | (RefSeq) chlorophyllase-2, chloroplastic	Porphyrin and chlorophyll metabolism (ko00860)	--	--	Chlorophyllase;; Chlorophyllase enzyme;; Platelet-activating factor acetylhydrolase, isoform II	Chlorophyllase-2, chloroplastic OS=Arabidopsis thaliana OX=3702 GN=CLH2 PE=1 SV=1	S	Function unknown	chlorophyllase 2 [Brassica oleracea]
BolC2t11967H.gene	BolC2t11967H.gene	9.06028530605966e-74	-1.91513	down	9.16808381619722e-54	-1.69037	down	3.78114071374347e-52	-1.3561	down	[J]	Translation, ribosomal structure and biogenesis	Molecular Function: glutamate-tRNA ligase activity (GO:0004818);; Molecular Function: ATP binding (GO:0005524);; Cellular Component: cytosol (GO:0005829);; Biological Process: glutamyl-tRNA aminoacylation (GO:0006424);;	K01885|0|bna:106382542|K01885 glutamyl-tRNA synthetase [EC:6.1.1.17] | (RefSeq) glutamate--tRNA ligase, cytoplasmic-like	Porphyrin and chlorophyll metabolism (ko00860);; Aminoacyl-tRNA biosynthesis (ko00970)	[J]	Translation, ribosomal structure and biogenesis	tRNA synthetases class I (E and Q), catalytic domain;; tRNA synthetases class I (E and Q), anti-codon binding domain;; Glutathione S-transferase, C-terminal domain;; Glutathione S-transferase, C-terminal domain	Glutamate--tRNA ligase, cytoplasmic OS=Arabidopsis thaliana OX=3702 GN=At5g26710 PE=1 SV=1	J	Translation, ribosomal structure and biogenesis	PREDICTED: glutamate--tRNA ligase, cytoplasmic [Brassica oleracea var. oleracea]
BolC3t12952H.gene	BolC3t12952H.gene	1.33639250664829e-42	-1.66586	down	1.33041323856506e-40	-1.72788	down	0.572058374823143	0.0697851292185627	normal	[H]	Coenzyme transport and metabolism	Molecular Function: hydroxymethylbilane synthase activity (GO:0004418);; Biological Process: peptidyl-pyrromethane cofactor linkage (GO:0018160);; Biological Process: tetrapyrrole biosynthetic process (GO:0033014);;	K01749|0|bna:106384978|K01749 hydroxymethylbilane synthase [EC:2.5.1.61] | (RefSeq) porphobilinogen deaminase, chloroplastic-like	Porphyrin and chlorophyll metabolism (ko00860)	[H]	Coenzyme transport and metabolism	Porphobilinogen deaminase, dipyromethane cofactor binding domain;; Porphobilinogen deaminase, C-terminal domain	Porphobilinogen deaminase, chloroplastic OS=Arabidopsis thaliana OX=3702 GN=HEMC PE=1 SV=1	H	Coenzyme transport and metabolism	porphobilinogen deaminase, chloroplastic-like [Brassica napus]
BolC3t13211H.gene	BolC3t13211H.gene	7.15077257297056e-71	-1.59978	down	2.77235827636313e-11	-0.0553898	normal	3.78499727418233e-25	0.834920177640538	normal	[H]	Coenzyme transport and metabolism	Molecular Function: ATP binding (GO:0005524);; Cellular Component: mitochondrion (GO:0005739);; Cellular Component: chloroplast stroma (GO:0009570);; Cellular Component: chloroplast inner membrane (GO:0009706);; Cellular Component: magnesium chelatase complex (GO:0010007);; Biological Process: photosynthesis (GO:0015979);; Biological Process: chlorophyll biosynthetic process (GO:0015995);; Molecu…	K03403|0|bna:106431009|K03403 magnesium chelatase subunit H [EC:6.6.1.1] | (RefSeq) magnesium-chelatase subunit ChlH, chloroplastic-like	Porphyrin and chlorophyll metabolism (ko00860)	--	--	CobN/Magnesium Chelatase;; Domain of unknown function (DUF3479)	Magnesium-chelatase subunit ChlH, chloroplastic OS=Arabidopsis thaliana OX=3702 GN=CHLH PE=1 SV=1	H	Coenzyme transport and metabolism	PREDICTED: magnesium-chelatase subunit ChlH, chloroplastic [Brassica oleracea var. oleracea]
BolC4t25835H.gene	BolC4t25835H.gene	3.61467007514211e-103	2.73222490289031	up	2.6171747806909e-144	2.94480319582166	up	0.540978569236534	0.0897210899086871	normal	[R]	General function prediction only	Molecular Function: protein binding (GO:0005515);; Cellular Component: chloroplast thylakoid membrane (GO:0009535);; Biological Process: PSII associated light-harvesting complex II catabolic process (GO:0010304);; Biological Process: chlorophyll catabolic process (GO:0015996);; Cellular Component: integral component of membrane (GO:0016021);; Molecular Function: chlorophyll(ide) b reductase activ…	K13606|0|bna:106368659|K13606 chlorophyll(ide) b reductase [EC:1.1.1.294] | (RefSeq) probable chlorophyll(ide) b reductase NYC1, chloroplastic	Porphyrin and chlorophyll metabolism (ko00860)	[R]	General function prediction only	short chain dehydrogenase;; Enoyl-(Acyl carrier protein) reductase;; KR domain	Probable chlorophyll(ide) b reductase NYC1, chloroplastic OS=Arabidopsis thaliana OX=3702 GN=NYC1 PE=1 SV=1	S	Function unknown	PREDICTED: probable chlorophyll(ide) b reductase NYC1, chloroplastic [Brassica oleracea var. oleracea]
BolC4t28337H.gene	BolC4t28337H.gene	1.63749595358291e-22	-1.73603	down	1.51615501527752e-41	-1.71721	down	0.877160125569723	0.0198912122162571	normal	[H]	Coenzyme transport and metabolism	Molecular Function: uroporphyrinogen decarboxylase activity (GO:0004853);; Cellular Component: cytosol (GO:0005829);; Biological Process: protoporphyrinogen IX biosynthetic process (GO:0006782);; Cellular Component: chloroplast stroma (GO:0009570);; Biological Process: response to cytokinin (GO:0009735);; Cellular Component: chloroplast envelope (GO:0009941);; Biological Process: chlorophyll bios…	K01599|0|bna:106447524|K01599 uroporphyrinogen decarboxylase [EC:4.1.1.37] | (RefSeq) uroporphyrinogen decarboxylase 2, chloroplastic	Porphyrin and chlorophyll metabolism (ko00860)	[H]	Coenzyme transport and metabolism	Uroporphyrinogen decarboxylase (URO-D)	Uroporphyrinogen decarboxylase 2, chloroplastic OS=Arabidopsis thaliana OX=3702 GN=HEME2 PE=2 SV=1	H	Coenzyme transport and metabolism	uroporphyrinogen decarboxylase 2, chloroplastic [Brassica napus]
BolC5t29422H.gene	BolC5t29422H.gene	2.03154390560791e-33	-1.55638	down	1.89154328594245e-46	-1.83022	down	2.91390801992764e-12	0.576380408201181	normal	[H]	Coenzyme transport and metabolism	Molecular Function: ATP binding (GO:0005524);; Cellular Component: chloroplast thylakoid (GO:0009534);; Cellular Component: chloroplast stroma (GO:0009570);; Biological Process: photosynthesis (GO:0015979);; Biological Process: chlorophyll biosynthetic process (GO:0015995);; Molecular Function: magnesium chelatase activity (GO:0016851);;	K03404|0|bna:106414583|K03404 magnesium chelatase subunit D [EC:6.6.1.1] | (RefSeq) magnesium-chelatase subunit ChlD, chloroplastic	Porphyrin and chlorophyll metabolism (ko00860)	--	--	von Willebrand factor type A domain;; Magnesium chelatase, subunit ChlI;; von Willebrand factor type A domain;; Sigma-54 interaction domain;; AAA domain (dynein-related subfamily)	Magnesium-chelatase subunit ChlD, chloroplastic OS=Nicotiana tabacum OX=4097 GN=CHLD PE=2 SV=1	H	Coenzyme transport and metabolism	PREDICTED: magnesium-chelatase subunit ChlD, chloroplastic [Brassica oleracea var. oleracea]
BolC5t30519H.gene	BolC5t30519H.gene	8.87687980414106e-25	3.04032165093292	up	7.36712336043342e-09	1.05586136418832	up	1.76511758053579e-48	1.59211155510627	up	[T]	Signal transduction mechanisms	Cellular Component: vacuole (GO:0005773);; Cellular Component: chloroplast (GO:0009507);; Biological Process: chlorophyll catabolic process (GO:0015996);; Biological Process: defense response to bacterium (GO:0042742);; Molecular Function: chlorophyllase activity (GO:0047746);; Biological Process: defense response to fungus (GO:0050832);; Molecular Function: pheophytinase b activity (GO:0102293);;	K08099|0|bna:106416159|K08099 chlorophyllase [EC:3.1.1.14] | (RefSeq) chlorophyllase-1-like	Porphyrin and chlorophyll metabolism (ko00860)	--	--	Chlorophyllase;; Chlorophyllase enzyme;; Putative esterase;; Platelet-activating factor acetylhydrolase, isoform II	Chlorophyllase-1 OS=Arabidopsis thaliana OX=3702 GN=CLH1 PE=1 SV=1	I	Lipid transport and metabolism	PREDICTED: chlorophyllase-1 [Brassica oleracea var. oleracea]
BolC6t35201H.gene	BolC6t35201H.gene	1.09104017914747e-63	-1.85148	down	0.408308705026794	0.0999463762037241	normal	8.22267915495678e-05	0.524194874260624	normal	[PR]	Inorganic ion transport and metabolism;; General function prediction only	Molecular Function: iron ion binding (GO:0005506);; Cellular Component: chloroplast thylakoid membrane (GO:0009535);; Cellular Component: chloroplast inner membrane (GO:0009706);; Molecular Function: chlorophyllide a oxygenase [overall] activity (GO:0010277);; Biological Process: chlorophyll biosynthetic process (GO:0015995);; Molecular Function: oxidoreductase activity, acting on paired donors, …	K13600|0|bna:106350863|K13600 chlorophyllide a oxygenase [EC:1.14.13.122] | (RefSeq) chlorophyllide a oxygenase, chloroplastic-like	Porphyrin and chlorophyll metabolism (ko00860)	--	--	Rieske [2Fe-2S] domain;; Pheophorbide a oxygenase	Chlorophyllide a oxygenase, chloroplastic OS=Arabidopsis thaliana OX=3702 GN=CAO PE=1 SV=1	P	Inorganic ion transport and metabolism	PREDICTED: chlorophyllide a oxygenase, chloroplastic-like [Brassica oleracea var. oleracea]
BolC7t45474H.gene	BolC7t45474H.gene	2.69652725131293e-78	-1.67426	down	3.11339955933323e-49	-1.75265	down	0.19758211438116	0.139947506257387	normal	[H]	Coenzyme transport and metabolism	Molecular Function: ATP binding (GO:0005524);; Cellular Component: cell wall (GO:0005618);; Cellular Component: chloroplast stroma (GO:0009570);; Biological Process: response to cytokinin (GO:0009735);; Cellular Component: magnesium chelatase complex (GO:0010007);; Biological Process: photosynthesis (GO:0015979);; Biological Process: chlorophyll biosynthetic process (GO:0015995);; Molecular Funct…	K03405|0|bna:106410621|K03405 magnesium chelatase subunit I [EC:6.6.1.1] | (RefSeq) magnesium-chelatase subunit ChlI-1, chloroplastic-like	Porphyrin and chlorophyll metabolism (ko00860)	--	--	Magnesium chelatase, subunit ChlI;; MCM2/3/5 family;; AAA domain (dynein-related subfamily)	Magnesium-chelatase subunit ChlI-1, chloroplastic OS=Arabidopsis thaliana OX=3702 GN=CHLI1 PE=1 SV=1	H	Coenzyme transport and metabolism	magnesium-chelatase subunit ChlI-1, chloroplastic [Brassica napus]
BolC7t45886H.gene	BolC7t45886H.gene	6.1569512707254e-75	-1.87073	down	1.64400563186764e-30	-1.16524	down	2.83676142626761e-05	0.461261511286439	normal	[H]	Coenzyme transport and metabolism	Cellular Component: chloroplast thylakoid membrane (GO:0009535);; Biological Process: chlorophyll biosynthetic process (GO:0015995);; Cellular Component: chloroplast membrane (GO:0031969);; Biological Process: methylation (GO:0032259);; Molecular Function: magnesium protoporphyrin IX methyltransferase activity (GO:0046406);;	K03428|0|bna:106410007|K03428 magnesium-protoporphyrin O-methyltransferase [EC:2.1.1.11] | (RefSeq) magnesium protoporphyrin IX methyltransferase, chloroplastic-like	Porphyrin and chlorophyll metabolism (ko00860)	[H]	Coenzyme transport and metabolism	Magnesium-protoporphyrin IX methyltransferase C-terminus;; Methyltransferase domain	Magnesium protoporphyrin IX methyltransferase, chloroplastic OS=Arabidopsis thaliana OX=3702 GN=CHLM PE=1 SV=1	H	Coenzyme transport and metabolism	magnesium protoporphyrin IX methyltransferase, chloroplastic-like [Brassica napus]
BolC8t46871H.gene	BolC8t46871H.gene	1.20666925887051e-31	-2.48836	down	1.91838584141787e-31	-2.61264	down	1.94256228152526e-06	-0.00690035	normal	[IQR]	Lipid transport and metabolism;; Secondary metabolites biosynthesis, transport and catabolism;; General function prediction only	Molecular Function: NADPH dehydrogenase activity (GO:0003959);; Cellular Component: chloroplast thylakoid membrane (GO:0009535);; Biological Process: photosynthesis (GO:0015979);; Biological Process: chlorophyll biosynthetic process (GO:0015995);; Molecular Function: protochlorophyllide reductase activity (GO:0016630);; Cellular Component: chloroplast membrane (GO:0031969);; Biological Process: o…	K00218|0|bna:106400717|K00218 protochlorophyllide reductase [EC:1.3.1.33] | (RefSeq) protochlorophyllide reductase C, chloroplastic-like	Porphyrin and chlorophyll metabolism (ko00860)	[Q]	Secondary metabolites biosynthesis, transport and catabolism	short chain dehydrogenase;; Enoyl-(Acyl carrier protein) reductase;; KR domain	Protochlorophyllide reductase C, chloroplastic OS=Arabidopsis thaliana OX=3702 GN=PORC PE=1 SV=1	S	Function unknown	PREDICTED: protochlorophyllide reductase C, chloroplastic-like isoform X1 [Brassica oleracea var. oleracea]
BolC8t47573H.gene	BolC8t47573H.gene	1.17408408713546e-24	-1.83974	down	9.74760519365521e-38	-1.11863	down	2.79775673529392e-24	0.924117192796408	normal	[PR]	Inorganic ion transport and metabolism;; General function prediction only	Molecular Function: iron ion binding (GO:0005506);; Cellular Component: chloroplast thylakoid membrane (GO:0009535);; Cellular Component: chloroplast inner membrane (GO:0009706);; Molecular Function: chlorophyllide a oxygenase [overall] activity (GO:0010277);; Biological Process: chlorophyll biosynthetic process (GO:0015995);; Molecular Function: oxidoreductase activity, acting on paired donors, …	K13600|0|bna:106385836|K13600 chlorophyllide a oxygenase [EC:1.14.13.122] | (RefSeq) chlorophyllide a oxygenase, chloroplastic-like	Porphyrin and chlorophyll metabolism (ko00860)	--	--	Rieske [2Fe-2S] domain;; Pheophorbide a oxygenase	Chlorophyllide a oxygenase, chloroplastic OS=Arabidopsis thaliana OX=3702 GN=CAO PE=1 SV=1	P	Inorganic ion transport and metabolism	PREDICTED: chlorophyllide a oxygenase, chloroplastic [Brassica oleracea var. oleracea]
BolC8t47700H.gene	BolC8t47700H.gene	1.80969220836649e-38	1.47681361708461	up	1.74883966509695e-51	2.10224850444093	up	2.80514355016969e-21	0.985920896704855	normal	[R]	General function prediction only	Molecular Function: protein binding (GO:0005515);; Cellular Component: chloroplast thylakoid membrane (GO:0009535);; Biological Process: PSII associated light-harvesting complex II catabolic process (GO:0010304);; Biological Process: chlorophyll catabolic process (GO:0015996);; Cellular Component: integral component of membrane (GO:0016021);; Molecular Function: chlorophyll(ide) b reductase activ…	K13606|0|bna:106415430|K13606 chlorophyll(ide) b reductase [EC:1.1.1.294] | (RefSeq) probable chlorophyll(ide) b reductase NYC1, chloroplastic	Porphyrin and chlorophyll metabolism (ko00860)	[R]	General function prediction only	short chain dehydrogenase;; Enoyl-(Acyl carrier protein) reductase;; KR domain	Probable chlorophyll(ide) b reductase NYC1, chloroplastic OS=Arabidopsis thaliana OX=3702 GN=NYC1 PE=1 SV=1	S	Function unknown	PREDICTED: probable chlorophyll(ide) b reductase NYC1, chloroplastic [Brassica oleracea var. oleracea]
BolC8t50320H.gene	BolC8t50320H.gene	2.4497682539483e-53	1.88081583127433	up	2.3061403985724e-79	1.97725764130937	up	3.74283262551144e-31	1.08007973178594	up	[H]	Coenzyme transport and metabolism	Biological Process: chlorophyll biosynthetic process (GO:0015995);; Cellular Component: integral component of membrane (GO:0016021);; Molecular Function: chlorophyll synthetase activity (GO:0046408);;	K04040|0|bna:106388176|K04040 chlorophyll/bacteriochlorophyll a synthase [EC:2.5.1.62 2.5.1.133] | (RefSeq) chlorophyll synthase, chloroplastic-like	Porphyrin and chlorophyll metabolism (ko00860)	--	--	UbiA prenyltransferase family;; Metallopeptidase family M24	Chlorophyll synthase, chloroplastic OS=Arabidopsis thaliana OX=3702 GN=CHLG PE=2 SV=1	J	Translation, ribosomal structure and biogenesis	Peptidase_M24 domain-containing protein/UbiA domain-containing protein [Cephalotus follicularis]
BolC8t52456H.gene	BolC8t52456H.gene	2.67742105458463e-05	-0.533746	normal	3.09020129436921e-79	2.73532712463678	up	1.4040898480255e-237	2.82576303588789	up	[H]	Coenzyme transport and metabolism	Biological Process: protoporphyrinogen IX biosynthetic process (GO:0006782);; Biological Process: response to oxidative stress (GO:0006979);; Molecular Function: glutamyl-tRNA reductase activity (GO:0008883);; Cellular Component: chloroplast (GO:0009507);; Biological Process: chlorophyll biosynthetic process (GO:0015995);; Molecular Function: NADP binding (GO:0050661);; Biological Process: oxidat…	K02492|0|bna:106420127|K02492 glutamyl-tRNA reductase [EC:1.2.1.70] | (RefSeq) glutamyl-tRNA reductase 2, chloroplastic-like	Porphyrin and chlorophyll metabolism (ko00860)	--	--	Shikimate / quinate 5-dehydrogenase;; Glutamyl-tRNAGlu reductase, N-terminal domain;; Glutamyl-tRNAGlu reductase, dimerisation domain;; NADP oxidoreductase coenzyme F420-dependent;; TrkA-N domain;; NAD binding domain of 6-phosphogluconate dehydrogenase	Glutamyl-tRNA reductase 2, chloroplastic OS=Arabidopsis thaliana OX=3702 GN=HEMA2 PE=2 SV=2	H	Coenzyme transport and metabolism	BnaA09g57180D [Brassica napus]
BolC8t52801H.gene	BolC8t52801H.gene	5.50300414439327e-43	-1.73262	down	1.25097316824357e-13	-0.942779	normal	2.07084576725194e-53	-2.15224	down	[H]	Coenzyme transport and metabolism	Molecular Function: coproporphyrinogen oxidase activity (GO:0004109);; Biological Process: protoporphyrinogen IX biosynthetic process (GO:0006782);; Cellular Component: chloroplast stroma (GO:0009570);; Biological Process: response to cytokinin (GO:0009735);; Biological Process: chlorophyll biosynthetic process (GO:0015995);; Cellular Component: apoplast (GO:0048046);; Biological Process: oxidati…	K00228|0|bna:106406827|K00228 coproporphyrinogen III oxidase [EC:1.3.3.3] | (RefSeq) coproporphyrinogen-III oxidase 1, chloroplastic-like	Porphyrin and chlorophyll metabolism (ko00860)	[H]	Coenzyme transport and metabolism	Coproporphyrinogen III oxidase	Coproporphyrinogen-III oxidase 1, chloroplastic OS=Arabidopsis thaliana OX=3702 GN=CPX1 PE=2 SV=1	H	Coenzyme transport and metabolism	coproporphyrinogen-III oxidase 1, chloroplastic-like [Brassica napus]
BolC9t55506H.gene	BolC9t55506H.gene	2.21594906915441e-22	2.0669342455455	up	4.57162981544222e-90	-1.41026	down	1.26008848075813e-26	-1.0544	down	[T]	Signal transduction mechanisms	Biological Process: chlorophyll catabolic process (GO:0015996);; Cellular Component: chloroplast membrane (GO:0031969);; Molecular Function: chlorophyllase activity (GO:0047746);; Molecular Function: pheophytinase b activity (GO:0102293);;	K08099|0|bna:106366642|K08099 chlorophyllase [EC:3.1.1.14] | (RefSeq) chlorophyllase-2, chloroplastic-like	Porphyrin and chlorophyll metabolism (ko00860)	--	--	Chlorophyllase;; Chlorophyllase enzyme;; Platelet-activating factor acetylhydrolase, isoform II	Chlorophyllase-2, chloroplastic OS=Arabidopsis thaliana OX=3702 GN=CLH2 PE=1 SV=1	S	Function unknown	BnaCnng19750D [Brassica napus]
BolC9t59612H.gene	BolC9t59612H.gene	4.16642044568803e-22	-1.52652	down	5.23864430070815e-19	-1.27248	down	0.00770768905202133	-0.358978	normal	[H]	Coenzyme transport and metabolism	Molecular Function: hydroxymethylbilane synthase activity (GO:0004418);; Biological Process: protoporphyrinogen IX biosynthetic process (GO:0006782);; Cellular Component: chloroplast stroma (GO:0009570);; Cellular Component: chloroplast envelope (GO:0009941);; Biological Process: chlorophyll biosynthetic process (GO:0015995);; Biological Process: peptidyl-pyrromethane cofactor linkage (GO:0018160…	K01749|0|bna:106419256|K01749 hydroxymethylbilane synthase [EC:2.5.1.61] | (RefSeq) porphobilinogen deaminase, chloroplastic	Porphyrin and chlorophyll metabolism (ko00860)	[H]	Coenzyme transport and metabolism	Porphobilinogen deaminase, dipyromethane cofactor binding domain;; Porphobilinogen deaminase, C-terminal domain	Porphobilinogen deaminase, chloroplastic OS=Arabidopsis thaliana OX=3702 GN=HEMC PE=1 SV=1	H	Coenzyme transport and metabolism	porphobilinogen deaminase, chloroplastic [Brassica napus]
